# Supplementary material for: Encapsulation of Human Umbilical Cord Mesenchymal Stem Cells in LunaGel Photocrosslinkable Extracellular Matrix and Subcutaneous Transplantation in Mice
Source: Biomedicines. 2023 Apr 12;11(4):1158. doi: 10.3390/biomedicines11041158 (PMC10135450; doi:10.3390/biomedicines11041158)
Supplement: Supplementary file 1 [file biomedicines-11-01158-s001.zip]

Archive with 1 entries (1 files):
- biomedicines-2277145-supplementary.pdf
